# Supplementary material for: A Novel Minimally Invasive Surgically Induced Skeletal Muscle Injury Model in Sheep
Source: Int J Mol Sci. 2024 May 21;25(11):5612. doi: 10.3390/ijms25115612 (PMC11171619; doi:10.3390/ijms25115612)
Supplement: Supplementary file 1 [file ijms-25-05612-s001.zip]

Archive with 1 entries (1 files):
- Vidal L et al. 2024 Video S1.AVI
